# Supplementary material for: Mapping Muscles Activation to Force Perception during Unloading
Source: PLoS One. 2016 Mar 31;11(3):e0152552. doi: 10.1371/journal.pone.0152552 (PMC4816335; doi:10.1371/journal.pone.0152552)
Supplement: S2 DataSet — (ZIP) [file pone.0152552.s003.zip]

Archive with 1 entries (1 files):
- Emg_subjs_1to5.mat
